# Supplementary material for: Comparative Emergence of Maribavir and Ganciclovir Resistance in a Randomized Phase 3 Clinical Trial for Treatment of Cytomegalovirus Infection
Source: J Infect Dis. 2024 Sep 20;231(3):e470–7. doi: 10.1093/infdis/jiae469 (PMC11911792; doi:10.1093/infdis/jiae469)
Supplement: jiae469_Supplementary_Data [file jiae469_supplementary_data.zip]

Archive with 1 entries (1 files):
- 240826_MBV302_V2_SupplmentaryData.pdf
